# Supplementary material for: Maternal postpartum depressive symptoms partially mediate the association between preterm birth and mental and behavioral disorders in children
Source: Sci Rep. 2022 Jan 18;12:947. doi: 10.1038/s41598-022-04990-w (PMC8766431; doi:10.1038/s41598-022-04990-w)
Supplement: Supplementary file 3 — Supplementary Information 3. [file 41598_2022_4990_MOESM3_ESM.xlsx]

## Sheet: Cohort studies
ST1 Newcastle–Ottawa scale for assessment of quality of cohort studies (each asterisk represents if individual criterion within the subsection was fulfilled)
Quality assessment criteria	Acceptable(★)	Gungor et al.. 2011	Brandon et al. 2011	Zanardo et al. 2011	Gray et al. 2012	McDonald et al. 2013	Braarud et al. 2013	Pooler et al. 2013	Helle et al. 2015	Bouras et al. 2015	Herguner et al. 2015	Cheng et al. 2016	Pace et al. 2016	Warzecha et al. 2017	Youn et al. 2017	Silverman et al. 2017	Harris et al. 2018	Mehler et al. 2018	Koutra et al. 2018	Meltzer-Brody et al. 2018	Barber et al. 2021
Selection
Representativeness of the exposed cohort	Representative of average preterm birth (gestational age, maternal age, sample size)	★	no	no	no	no	no	★	no	no	no	★	no	★	★	★	no	no	★	★	★
Selection of the non-exposed cohort	Drawn from same community as exposed cohort	★	★	★	★	★	★	★	no	no	★	★	★	★	★	★	★	no	★	★	★
Ascertainment of exposure	Medical record, registry data	no	★	★	★	no	★	★	★	★	★	★	★	no	★	★	★	★	★	★	★
Demonstration that outcome of interest was not present at start of study*	N/A	N/A	N/A	N/A	N/A	N/A	N/A	N/A	N/A	N/A	N/A	N/A	N/A	N/A	N/A	N/A	N/A	N/A	N/A	N/A	N/A
Comparability
Comparability of cohorts on the basis of the design or analysis*	Study excludes or controls for mental or behavioral disorder diagnosis or mood disorder diagnosis, or use of any psychotrpphic medication or use of antidepressant medication or antenatal depressive symptoms	no	no	no	no	★	no	no	no	★	★	no	no	no	★	★	no	★	★	★	★
Study controls for any additional factor	Study controls for at least of the other important factors (e.g. maternal education, age, marital/co-habitation status, exposure to domestic violence, social support)	no	no	no	no	★	no	★	no	no	no	no	★	no	★	★	★	no	★	★	★
Outcome
Assessment of outcome	Validated PPD scale, if the cut-off was used, the cut-off is validated, medical diagnosis	★	★	★	★	★	★	no	★	★	★	no	★	★	★	★	no	★	★	★	no
Was follow-up long enough for outcomes to occur	At least one of the measurements of PPD symptoms outside of baby blues period (10 days after delivery) [1] or a medical diagnosis within 12 months after delivery	no	★	no	★	★	★	★	★	no	★	★	★	★	★	★	no	★	★	★	★
Adequacy of follow up of cohorts	Complete follow-up, or subjects lost to follow-up unlikely to introduce bias (>60% follow up, or description provided of those lost)	★	★	★	★	★	★	★	★	★	★	★	★	no	★	★	★	★	★	★	★
Overall quality score (maximum=8)		4	5	4	5	6	5	6	4	4	6	5	6	4	8	8	4	5	8	8	7

## Sheet: Cross-sectional
Table ST2 Newcastle–Ottawa scale for assessment of quality of cross-sectional studies (each asterisk represents if individual criterion within the subsection was fulfilled)
Quality assessment criteria	Acceptable(★)	Bener 2013	Leonard et al. 2014	Enatescu et al. 2016	Henderson et al. 2016	Liu et al. 2017	Cruise et al. 2018
Selection
Representativeness of the sample	Random sampling	no	★	no	★	no	★
Sample size	Justified and Satisfactory: sample size at least 575	★	★	no	★	★	★
Non-respondents	Comparability between respondents and non-respondents characteristics is established, and the response rate is satisfactory	no	no	no	★	no	no
Ascertainment of the exposure (risk factor):	Medical record, registry data ★★	★★		★★
	Non-validated measurement tool (e.g. maternal report), but the criteria are available or described ★		★		★	★	★
Comparability
Comparability of cohorts on the basis of the design or analysis	Study excludes or controls for mental or behavioral disorder diagnosis or mood disorder diagnosis, or use of any psychotrpphic medication or use of antidepressant medication or antenatal depressive symptoms	no	no	★	no	★	★
Study controls for any additional factor	Study controls for at least of the other important factors (e.g. maternal education, age, marital/co-habitation status, exposure to domestic violence, social support)	★	no	no	no	★	★
Outcome
Assessment of the Method	Medical diagnosis★★
	Validated PPD scale, if the cut-off was used, the cut-off is validated, PPD symptoms outside of baby blues period (10 days after delivery) [1] ★	no	no	★	no	no	no
Statistical Test	The statistical assessment is clearly described, provides meausrement error and probability level or confidence interval	★	★	★	no	no	★
Overall quality score (maximum= 10)		5	4	5	4	4	6
